# Supplementary material for: Influence of ADT on B7-H3 expression during CRPC progression from hormone-naïve prostate cancer
Source: Cancer Gene Ther. 2023 Jul 14;30(10):1382–9. doi: 10.1038/s41417-023-00644-9 (PMC10581905; doi:10.1038/s41417-023-00644-9)
Supplement: Supplementary file 1 — Supplementary table 1 [file 41417_2023_644_MOESM1_ESM.xlsx]

## Sheet: Table S1
Supplementary table S1. Biological characteristics and genetic background of PDX lines
PDX ID	Origin	Pathology	B7-H3 IHC score		PSA serum level (ng/mL)		% Ki67 positive		Genetic alterations
			Pre-Cx	12wk-Post-Cx	Pre-Cx	12wk-Post-Cx	Pre-Cx	12wk-Post-Cx	TP53	RB1	PTEN	MYC	TMPRSS2	BRCA2	BRCA1	MSH2
LTL-310	Primary PCa	Adenocarcinoma	3	2	2000.7	2.6	25	0	MISSENSE		HOMDEL		FUSION
LTL-311	Primary PCa	Adenocarcinoma	2.5	2.1	164.1	12.1	28	0	MISSENSE		HOMDEL			MISSENSE
LTL-313B	Primary PCa	Adenocarcinoma	1.4	1.5	122	66.9	12	0	MISSENSE		HOMDEL	AMP	FUSION		MISSENSE
LTL-331	Primary PCa	Adenocarcinoma	2.5	2.3	618	0.6	10	1	MISSENSE	INFRAME	HOMDEL		FUSION
LTL-412	Metastatic PCa	Adenocarcinoma	2.5	0.2	205	4.3	45	0	MISSENSE	HETLOSS	HETLOSS			MISSENSE
LTL-418	Primary PCa	Adenocarcinoma	3	2.5	1695	81.9	50	1	MISSENSE	HETLOSS		AMP		MISSENSE
LTL-467	Primary PCa	Adenocarcinoma	3	1.1	409.2	0.3	22.5	2.5		HETLOSS???	HOMDEL
LTL-471	Primary PCa	Adenocarcinoma	3	2.5	1320.3	8.51	4	0		HETLOSS						HOMDEL
LTL-484	Primary PCa	Adenocarcinoma	3	2.5	886.7	6.26	65	35	HETLOSS	HETLOSS		AMP
LTL-508	Primary PCa	Adenocarcinoma	3	3	1979	23.5	25	5		HOMDEL				HOMDEL
LTL-539	Metastatic PCa	Adenocarcinoma	2.9	3	5.5	0.02	50	3.5	HOMDEL		HOMDEL
LTL-555	Primary PCa	Adenocarcinoma	3	2.5	NA	NA	10	0				AMP
LTL-556	Metastatic PCa	Adenocarcinoma	3	2	1696.8	2.19	82.5	0	MISSENSE		HOMDEL
LTL-600	Primary PCa	Adenocarcinoma	3	3	81	0.2	70	15		HETLOSS		AMP
LTL-607	Primary PCa	Adenocarcinoma	2.5	2	40.6	0.1	70	0
LTL-609	Metastatic PCa	Adenocarcinoma	2.5	3	632	3.8	35	0	MISSENSE		HETLOSS
LTL-648	Primary PCa	Adenocarcinoma	3	3	358.5	0.1	75	40	MISSENSE	HOMDEL	HOMDEL
LTL-651	Metastatic PCa	Adenocarcinoma	3	3	1211.5	0.5	92	40	HOMDEL	MISSENSE
LTL-664	Primary PCa	Adenocarcinoma	1.5	0.3	1820	3.7	65	0	N/A	N/A	N/A	N/A	N/A	N/A	N/A	N/A
LTL-674	Primary PCa	Adenocarcinoma	2.3	1.4	20.3	0.1	45	0	N/A	N/A	N/A	N/A	N/A	N/A	N/A	N/A
LTL-710	Primary PCa	Adenocarcinoma	2	2	147.2	1.2	50	1		MISSENSE				MISSENSE		MISSENSE
LTL-714	Primary PCa	Adenocarcinoma	3	3	1323.5	57	40	0	HETLOSS
PDX, patient-derived xenograft; PCa, prostate cancer; Cx, castration; NA, not available
