# Supplementary material for: Influence of ADT on B7-H3 expression during CRPC progression from hormone-naïve prostate cancer
Source: Cancer Gene Ther. 2023 Jul 14;30(10):1382–9. doi: 10.1038/s41417-023-00644-9 (PMC10581905; doi:10.1038/s41417-023-00644-9)
Supplement: Supplementary file 2 — Supplementary table 2 [file 41417_2023_644_MOESM2_ESM.xlsx]

## Sheet: Table S2
Supplementary table S2. Baseline Patient Characteristics of VPC2009 TMA samples
Characteristic		Ctrl (n=21)	ADT (n=41)
Age (year)
	Average	66.9	68.3
	Range	55 to 77	66 to 81
Total Gleason Score, n (%)
	6	9 (42.9)	5 (12.2)
	7	10 (47.6)	20 (48.8)
	8	2 (9.5)	4 (9.8)
	9	1 (4.8)	12 (29.3)
PSA at diagnosis (ng/mL)
	Median	11.43	14.51
	Range	3.10 to 39.00	2.20 to 42.90
Pathological T stage, n (%)
	pT1-2	22 (100)	29 (70.7)
	pT3-4	0	12 (29.3)
