# Supplementary material for: Influence of ADT on B7-H3 expression during CRPC progression from hormone-naïve prostate cancer
Source: Cancer Gene Ther. 2023 Jul 14;30(10):1382–9. doi: 10.1038/s41417-023-00644-9 (PMC10581905; doi:10.1038/s41417-023-00644-9)
Supplement: Supplementary file 3 — Supplementary table 3 [file 41417_2023_644_MOESM3_ESM.xlsx]

## Sheet: Table S3
Supplementary table S3. Baseline Patient Characteristics of VPC2011 TMA samples
Characteristic		Ctrl (n=34)	ADT (n=38)
Age (year)
	Average	66.8	66.4
	Range	49 to 82	52 to 78
Total Gleason Score, n (%)
	5	2 (5.9)	1 (2.6)
	6	8 (23.5)	4 (10.5)
	7	14 (41.2)	9 (23.7)
	8	6 (17.6)	11 (28.9)
	9	4 (11.8)	13 (34.2)
PSA at diagnosis (ng/mL)
	Median	7	22.4
	Range	1.37 to 25.00	3.98 to 71.02
Pathological T stage, n (%)
	pT1-2	23 (67.6)	17 (44.7)
	pT3-4	11 (32.4)	20 (52.6)
	NA	0	1 (2.6)
