# Supplementary material for: Influence of ADT on B7-H3 expression during CRPC progression from hormone-naïve prostate cancer
Source: Cancer Gene Ther. 2023 Jul 14;30(10):1382–9. doi: 10.1038/s41417-023-00644-9 (PMC10581905; doi:10.1038/s41417-023-00644-9)
Supplement: Supplementary file 4 — Supplementary table 4 [file 41417_2023_644_MOESM4_ESM.xlsx]

## Sheet: Table S4
Supplementary table S4. Baseline Patient Characteristics of High-low cohort
Characteristic		Ctrl (n=33)	ADT (n=12)
Age (year)
	Average	64.6	63.2
	Range	49 to 77	49 to 77
Total Gleason Score, n (%)
	7	5 (15.2)	8 (66.7)
	8	13 (39.4)	3 (25.0)
	9	14 (42.4)	1 (8.3)
	10	1 (3.0)	0
	NA	0	0
PSA at diagnosis (ng/mL)
	Median	11.38	16.44
	Range	0.86 to 33.00	3.10 to 41.00
Pathological T stage, n (%)
	pT1-2	29 (87.9)	5 (41.7)
	pT3-4	4 (12.1)	6 (50.0)
	NA	0	1 (8.3)
